# Supplementary material for: Energy balance in cyclists on plant‐based diets during a 30‐day, 4300‐km ride across Canada: Two case studies
Source: Physiol Rep. 2025 Nov 2;13(21):e70629. doi: 10.14814/phy2.70629 (PMC12580414; doi:10.14814/phy2.70629)
Supplement: Supplementary file 2 — Data S2. [file PHY2-13-e70629-s001.xlsx]

## Sheet: Sheet1
Purcell et al. Energy balance in cyclists on plant-based diets during a 30-day, 4,300-kilometer ride across Canada: Two case studies
Supplmentary Material 2
Example days of dietary intake
Female athlete								Male athlete
Day 4 (7/4/2024)								Day 4 (7/4/2024)
	Amount		kcal	Prot (g)	Carb (g)	Fat (g)			Amount		kcal	Prot (g)	Carb (g)	Fat (g)
Coffee	1	Cup	2.37	0.28	0	0.05		oats, dry	1	Cup	306.99	10.65	54.84	5.28
oatmeal, instant, quick, dry	0.67	Cup	198.86	7.34	36.54	3.68		7 summits - Everest (large bar)	0.5	Each	180	3	21	14
7 summits - Everest (large bar)	0.5	Each	180	3	21	14		peanut butter	1	Tablespoon	102.24	3.6	3.57	8.18
peanut butter	1	Tablespoon	102.24	3.6	3.57	8.18		Gruppo Raw - Plant based protein	2	Scoop	130	20	8	2
Gruppo Raw - Plant based protein	2	Scoop	130	20	8	2		Louisville vegan jerky - Maple bacon	3	Serving	270	18	27	12
Lenny and Larry's cookie - double chocolate	1	Each	460	16	68	14		7 summit - Vinson (mint chocolate) bar - small	1	Each	170	2	16	11
7 summit - Vinson (mint chocolate) bar - small	1	Each	170	2	16	11		Lenny and Larry's white chocolate chip cookie	1	Each	480	16	64	16
Healthy hippo - sour gummies	0.5	Packet	45	0	21	0		Tru Bar - peanut butter and jelly	1	Each	190	12	24	8
popcorn, kettle, BOOMCHICKAPOP, sweet & salty	1	Cup	70	0.5	9	4		Kind bar - FUEL	1	Each	250	12	17	18
Tru Bar - Cookie Dough	1	Individual Package	190	12	23	9		Healthy hippo - sour gummies	1	Packet	90	0	42	0
30x30 shared meal 7.3.24	1	Cup	29.88	1.46	6	0.19		Dempster's 12 grain bagel	1	Each	230	9	37	5
pasta, orzo, dry, enriched	4.05145	Gram	14.47	0.51	3.04	0.07		peanut butter	1	Tablespoon	102.24	3.6	3.57	8.18
Six bean medley	10.6721	Milliliter	13.04	0.83	2.49	0.12		jam, strawberry	0.5	Tablespoon	25	0	6.5	0
tomato sauce, canned	0.029645	Cup	2.37	0.12	0.47	0		30x30 shared meal 7.3.24	1	Cup	29.88	1.46	6	0.19
Dempster's 12 grain bagel	1	Each	230	9	37	5		pasta, orzo, dry, enriched	4.05145	Gram	14.47	0.51	3.04	0.07
peanut butter	1	Tablespoon	102.24	3.6	3.57	8.18		Six bean medley	10.6721	Milliliter	13.04	0.83	2.49	0.12
jam, strawberry	0.5	Tablespoon	25	0	6.5	0		tomato sauce, canned	0.029645	Cup	2.37	0.12	0.47	0
Kettle Cooked Potato Chips - PC Spicy Dill Pickle	0.33	Serving	82.5	0.66	10.56	4.29		english muffin	1	Each	131.66	5.14	25.62	0.98
PC Dry Roasted Cashews with Sea Salt	0.5	Cup	465.47	13.51	21.02	36.04		peanut butter	2	Tablespoon	204.48	7.2	7.14	16.35
Tru Bar - peanut butter and jelly	1	Each	190	12	24	8		PC Dry Roasted Cashews with Sea Salt	1	Cup	930.93	27.03	42.04	72.07
Healthy hippo - sour gummies	1	Packet	90	0	42	0		Kettle Cooked Potato Chips - PC Spicy Dill Pickle	0.6	Serving	150	1.2	19.2	7.8
Louisville vegan jerky - Maple bacon	1	Serving	90	6	9	4		Lenny and Larry's cookie - double chocolate	1	Each	460	16	68	14
Kettle Cooked Potato Chips - PC Spicy Dill Pickle	0.33	Serving	82.5	0.66	10.56	4.29		pasta, spaghetti, cooked, not packed, unenriched	3	Cup	587.76	21.58	114.8	3.46
popcorn, kettle, BOOMCHICKAPOP, sweet & salty	1	Cup	70	0.5	9	4		Six bean medley	270	Milliliter	330	21	63	3
pasta, spaghetti, cooked, not packed, unenriched	2	Cup	391.84	14.38	76.53	2.31		Sunrise tofu	0.33	Package	171.6	18.48	3.96	10.56
Sunrise tofu	0.33	Package	171.6	18.48	3.96	10.56		salsa, red, canned	1	Cup	87.04	3.69	17.25	0.49
Six bean medley	135	Gram	165	10.5	31.5	1.5		pickles, dill	2	Each	37.8	1.3	5.37	1.16
salsa, red, canned	1	Cup	87.04	3.69	17.25	0.49		Silk greek yogurt	0.33	Cup	83.6	5.28	7.04	3.96
Silk greek yogurt	0.5	Cup	126.67	8	10.67	6		Gruppo Raw - Plant based protein	4	Scoop	260	40	16	4
sports drink mix, glacier freeze, Frost	4	Tablespoon	148.41	0	40.81	0				Total	5991.23	279.2	719.9	245.66
Total			4096.61	167.17	566.05	160.74
Day 26 (7/26/2024)								Day 26 (7/26/2024)
	Amount		kcal	Prot (g)	Carb (g)	Fat (g)			Amount		kcal	Prot (g)	Carb (g)	Fat (g)
Gruppo Raw - Plant based protein	1.5	Scoop	97.5	15	6	1.5		Gruppo Raw - Plant based protein	1.5	Scoop	97.5	15	6	1.5
hot cereal, farina, 1 minute, Cream Of Wheat, dry	1	Cup	631.84	20.72	127.83	2.59		hot cereal, farina, 1 minute, Cream Of Wheat, dry	1	Cup	631.84	20.72	127.83	2.59
applesauce	3	Tablespoon	31.88	0.08	8.2	0.08		applesauce	3	Tablespoon	31.88	0.08	8.2	0.08
peanut butter	2	Tablespoon	204.48	7.2	7.14	16.35		peanut butter	3	Tablespoon	306.72	10.8	10.7	24.53
No name - original trail mix	50	Gram	270	10	16	19		No name - original trail mix	0.5	Cup	270	10	16	19
coffee	1	Cup	2.4	0.29	0	0.05		Roasted Chickpeas - Three Farmers	50	Gram	190	10	33	4
Vanilla oat milk	100	Milliliter	33.81	0.42	6.34	0.85		Realfruit gummy candy	10	Each	44.44	0	37.78	0
PC Dry Roasted Cashews with Sea Salt	0.25	Cup	232.73	6.76	10.51	18.02		crackers, whole wheat, original, Triscuit	13	Each	260	6.5	43.33	7.58
crackers, whole wheat, original, Triscuit	4	Each	80	2	13.33	2.33		PC Dry Roasted Cashews with Sea Salt	0.25	Cup	232.73	6.76	10.51	18.02
Realfruit gummy candy	4	Each	17.78	0	15.11	0		brazil nuts	23	Gram	151.57	3.29	2.7	15.43
Sesame Bites	1	Piece	38.57	0.86	3.29	2.71		dates, medjool, pitted	3.5	Serving	387.8	2.53	104.96	0.21
banana chips, sweetened	0.25	Cup	105	0.5	14	5.5		7 summit - Vinson (mint chocolate) bar - small	1	Each	170	2	16	11
7 summit - Vinson (mint chocolate) bar - small	0.5	Each	85	1	8	5.5		7 summits - Carstensz coffee chocolate bar (small)	1	Each	160	2	16	11
Good Bites Chocolate brownie	1	Package	100	2	17	3		Chef Woo Ramen - Tequila Lime	1	Individual Package	330	20	28	16
Coffee	1	Cup	2.37	0.28	0	0.05		Dempster's 12 grain bagel	1	Each	230	9	37	5
Vanilla oat milk	100	Milliliter	33.81	0.42	6.34	0.85		peanut butter	1	Tablespoon	102.24	3.6	3.57	8.18
banana, fresh, medium, 7" to 7 7/8"	1	Each	105.02	1.29	26.95	0.39		crackers, whole wheat, original, Triscuit	6	Each	120	3	20	3.5
Chef Woo Ramen - Tequila Lime	1	Individual Package	330	20	28	16		Good Bites Chocolate brownie	1	Package	100	2	17	3
flatbread, classic white, ProteinUP	1	Each	110	10	20	2.5		La Cocina totilla chips - original	25	Gram	135	1.5	15	7.5
honey, extracted	1	Teaspoon	21.28	0.02	5.77	0		flatbread, classic white, ProteinUP	2	Each	220	20	40	5
peanut butter	1	Tablespoon	102.24	3.6	3.57	8.18		peanut butter	2	Tablespoon	204.48	7.2	7.14	16.35
Realfruit gummy candy	3	Each	13.33	0	11.33	0		7 summits - Everest (large bar)	0.5	Each	180	3	21	14
flatbread, classic white, ProteinUP	1	Each	110	10	20	2.5		apple, fresh, small, 2 3/4"	1	Each	77.48	0.39	20.58	0.25
peanut butter	1	Tablespoon	102.24	3.6	3.57	8.18		Vanilla oat milk	1.3333	Cup	106.66	1.33	20	2.67
honey, extracted	1	Teaspoon	21.28	0.02	5.77	0		Gruppo Raw - Plant based protein	1	Scoop	65	10	4	1
La Cocina totilla chips - original	25	Gram	135	1.5	15	7.5		cereal, heritage flakes	1	Cup	196	6.13	37.97	1.84
La Cocina totilla chips - original	25	Gram	135	1.5	15	7.5		applesauce	3	Tablespoon	31.88	0.08	8.2	0.08
popcorn, kettle, BOOMCHICKAPOP, sweet & salty	2	Cup	140	1	18	8		pickles, dill	1	Each	18.9	0.65	2.69	0.58
apple, fresh, small, 2 3/4"	1	Each	77.48	0.39	20.58	0.25		La Cocina totilla chips - original	20	Each	135	1.5	15	7.5
Vanilla oat milk	1.33	Cup	106.4	1.33	19.95	2.66		salsa, red, canned	1	Cup	87.04	3.69	17.25	0.49
Gruppo Raw - Plant based protein	1	Scoop	65	10	4	1		pasta, orzo, dry, enriched	60	Gram	214.29	7.5	45	1.07
cereal, heritage flakes	1	Cup	196	6.13	37.97	1.84		30x30 shared bean and tofu mix 7.26.24	0.5	Cup	145.01	6.87	17.54	6.39
applesauce	3	Tablespoon	31.88	0.08	8.2	0.08		Big Mountain Mushroom Crumbles	0.10352	Package	31.06	2.15	1.91	2.15
pickles, dill	2	Each	37.8	1.3	5.37	1.16		Six bean medley	0.10352	Can	68.32	4.35	13.04	0.62
La Cocina totilla chips - original	12.5	Gram	67.5	0.75	7.5	3.75		cheese substitute, mozzarella, shreds	10.352	Gram	33.27	0.37	2.59	2.22
salsa	50	Milliliter	15.69	0.82	3.59	0.09		oil, olive	0.10352	Tablespoon	12.35	0	0	1.4
pasta, orzo, dry, enriched	60	Gram	214.29	7.5	45	1.07		nutritional yeast, large flake	1	Tablespoon	15	2	1.25	0.13
30x30 shared bean and tofu mix 7.26.24	0.5	Cup	145.01	6.87	17.54	6.39		pasta, orzo, dry, enriched	75	Gram	267.86	9.38	56.25	1.34
Big Mountain Mushroom Crumbles	0.10352	Package	31.06	2.15	1.91	2.15		30x30 shared bean and tofu mix 7.26.24	0.33	Cup	95.7	4.53	11.58	4.22
Six bean medley	0.10352	Can	68.32	4.35	13.04	0.62		Big Mountain Mushroom Crumbles	0.068323	Package	20.5	1.42	1.26	1.42
cheese substitute, mozzarella, shreds	10.352	Gram	33.27	0.37	2.59	2.22		Six bean medley	0.068323	Can	45.09	2.87	8.61	0.41
oil, olive	0.10352	Tablespoon	12.35	0	0	1.4		cheese substitute, mozzarella, shreds	6.8323	Gram	21.96	0.24	1.71	1.46
pasta, orzo, dry, enriched	40	Gram	142.86	5	30	0.71		oil, olive	0.068323	Tablespoon	8.15	0	0	0.92
30x30 shared bean and tofu mix 7.26.24	0.25	Cup	72.5	3.43	8.77	3.19		nutritional yeast, large flake	1	Tablespoon	15	2	1.25	0.13
Big Mountain Mushroom Crumbles	0.05176	Package	15.53	1.08	0.96	1.08				Total	6027.02	215	880.28	221.13
Six bean medley	0.05176	Can	34.16	2.17	6.52	0.31
cheese substitute, mozzarella, shreds	5.17598	Gram	16.64	0.18	1.29	1.11
oil, olive	0.05176	Tablespoon	6.18	0	0	0.7
nutritional yeast	2	Tablespoon	40	6	4	0
juice drink, strawberry kiwi, chilled	100	Milliliter	50.72	0	13.1	0
sports drink mix, glacier freeze, Frost	4	Tablespoon	148.41	0	40.81	0
Total			4704.09	169.64	698.43	161.31
